# Supplementary material for: Ketogenic Diets Induced Glucose Intolerance and Lipid Accumulation in Mice with Alterations in Gut Microbiota and Metabolites
Source: mBio. 2021 Mar 30;12(2):e03601-20. doi: 10.1128/mBio.03601-20 (PMC8092315; doi:10.1128/mBio.03601-20)
Supplement: DATA SET S1 [file mBio.03601-20-sd001.xlsx]

## Sheet: Sheet1
The differentiation of metabolites between NCR and KDR,or NCH and KDH, or KDR and KDH mice.
Metabolite name	Description	NCR vs KDR			NCH vs KDH			KDR vs KDH
		P-value calculated by T-test	Significant	Increase (↑) or decrease (↓) in KDR	P-value calculated by T-test	Significant	Increase (↑) or decrease (↓) in KDR	P-value calculated by T-test	Significant	Increase (↑) or decrease (↓) in KDH
1H-Indole-3-propanoic acid		3.77735e-05	***	↓
1-Stearoyl-sn-glycerol		0.000156639	***	↑
2,3-Dihydroxy-3-methylbutyric acid	Fatty acids and conjugates	0.0218047	*	↓
3-(3-Hydroxyphenyl)propanoic acid		0.0491835	*	↑
Alpha-D-Glucose	Carbohydrates and carbohydrate conjugates	0.0101338	*	↓
Caproic acid	Fatty acids and conjugates	0.0347992	*	↓
DL-Indole-3-lactic acid		0.000181665	***	↑
DL-Methionine sulfoxide	Amino acids, peptides, and analogues	0.00537529	**	↑
DL-O-tyrosine		0.00301975	**	↓
D-Maltose	Carbohydrates and carbohydrate conjugates	0.000536997	***	↓
D-Mannitol	Carbohydrates and carbohydrate conjugates	3.0179e-10	***	↓
Dopamine	Benzenediols	3.79957e-05	***	↑
Guanosine		0.000173898	***	↑
His-Ile		0.00605255	**	↓
Ile-Gly		0.0205636	*	↓
Ile-Met		0.00284634	**	↓
L-Arginine	Amino acids, peptides, and analogues	0.0398956	*	↑
L-Histidine	Amino acids, peptides, and analogues	0.0152122	*	↑
L-Serine	Amino acids, peptides, and analogues	0.00359065	**	↑
L-Threonate	Carbohydrates and carbohydrate conjugates	0.00019056	***	↑
Lumichrome		0.0128262	*	↑
Maltotriose	Carbohydrates and carbohydrate conjugates	0.000610067	***	↓
Met-Val		0.000118112	***	↓
N-.alpha.-Acetyl-L-arginine		0.000541227	***	↓
N.alpha.-Acetyl-L-lysine		0.000311287	***	↓
N-Acetylmannosamine	Carbohydrates and carbohydrate conjugates	0.0389288	*	↓
Nname,cis-9,10-Epoxystearic acid		0.00857909	**	↓
p-Hydroxyphenylacetic acid	1-hydroxy-2-unsubstituted benzenoids	0.0116418	*	↓
PS(16:0/16:0)		0.000594287	***	↑
Pyrocatechol		0.00105682	**	↓
Raffinose	Carbohydrates and carbohydrate conjugates	8.4862e-07	***	↓
Ribitol	Carbohydrates and carbohydrate conjugates	5.33359e-12	***	↓
Ser-Ala		7.19698e-05	***	↓
Sphinganine	Amines	3.05736e-07	***	↓
Stachyose	Carbohydrates and carbohydrate conjugates	0.00581761	**	↓
Stearidonic Acid		0.000184804	***	↓
Tyr-Val		0.0108614	*	↓
Urocanic acid	Imidazoles	0.021211	*	↑
16-Hydroxypalmitic acid	Fatty acids and conjugates	0.0232405	*	↓	0.0128009	*	↓
1-Palmitoyl-2-hydroxy-sn-glycero-3-phosphoethanolamine		0.00128171	**	↓	0.00019953	***	↑
2-Amino-2-methyl-1,3-propanediol		0.000749696	***	↑	0.0491866	*	↑
2'-Deoxyuridine	Pyrimidine 2'-deoxyribonucleosides	0.0107225	*	↓	7.31261e-05	***	↓
2-Hydroxy-3-methylbutyric acid		0.0319061	*	↓	0.00274536	**	↓
2-Hydroxyadenine		0.00510481	**	↑	0.00497482	**	↓
alpha-Linolenic acid	Lineolic acids and derivatives	0.0150668	*	↓	4.85882e-05	***	↓
Batyl Alcohol		0.00733468	**	↓	0.00364073	**	↓
Capric acid	Fatty acids and conjugates	0.0355435	*	↓	0.00675865	**	↑
Cytidine		3.57365e-05	***	↑	0.0274098	*	↓
Cytosine	Pyrimidines and pyrimidine derivatives	3.08808e-05	***	↑	0.0228435	*	↓
Deoxyinosine	Purine 2'-deoxyribonucleosides	0.0133913	*	↓	0.00152813	**	↓
D-Proline	Amino acids, peptides, and analogues	0.00117288	**	↑	0.0190636	*	↑
Enterostatin human		0.0210059	*	↓	1.18168e-05	***	↓
Erucic acid	Fatty acids and conjugates	0.00327765	**	↓	4.7615e-05	***	↓
Gly-Arg		0.00177732	**	↑	0.0167107	*	↑
Hydroxyisocaproic acid	Fatty acids and conjugates	0.00186968	**	↓	0.00879353	**	↓
Ile-Tyr		0.00172242	**	↑	0.00565353	**	↓
L-Asparagine		4.38151e-06	***	↑	0.0217056	*	↑
L-Glutamate	Amino acids, peptides, and analogues	0.0336996	*	↑	0.0296526	*	↑
L-Lysine	Amino acids, peptides, and analogues	2.61548e-05	***	↑	0.0254033	*	↑
L-Pipecolic acid	Amino acids, peptides, and analogues	0.00030578	***	↑	0.0458357	*	↑
Nervonic acid	Fatty acids and conjugates	0.000491718	***	↓	0.00402264	**	↓
PGF3a		9.11057e-06	***	↑	0.00357711	**	↑
Phe-Ile		8.82581e-05	***	↓	0.0284321	*	↓
Phe-Val		6.45526e-06	***	↓	0.0291267	*	↓
Ser-Val		0.0326243	*	↓	0.000431281	***	↓
Suberic acid	Fatty acids and conjugates	5.80582e-08	***	↑	5.86711e-05	***	↑
Taurocholate	Bile acids, alcohols and derivatives	0.000660611	***	↑	0.0066448	**	↓
Taurodeoxycholic acid	Bile acids, alcohols and derivatives	0.0149055	*	↑	0.00980881	**	↑
Thymidine	Pyrimidine 2'-deoxyribonucleosides	0.0232428	*	↓	0.00019745	***	↓
Thymine	Pyrimidines and pyrimidine derivatives	0.0371183	*	↓	0.00538233	**	↓
Trp-Arg		0.00168554	**	↓	1.13825e-05	***	↓
Uridine		0.0064762	**	↑	0.000385888	***	↓
1-Palmitoyllysophosphatidylcholine		0.0388959	*	↓	0.000233573	***	↑	0.00020484	***	↑
2E-Eicosenoic acid		0.000168946	***	↓	2.9e-06	***	↓	2.03411e-05	***	↑
7Z, 10Z, 13Z, 16Z, 19Z-Docosapentaenoic acid		2.20627e-05	***	↓	0.0469317	*	↓	0.000498784	***	↑
Arachidonic Acid (peroxide free)	Fatty acids and conjugates	0.00400263	**	↓	0.00904099	**	↑	2.42359e-08	***	↑
Betaine	Amino acids, peptides, and analogues	0.00252561	**	↑	0.0451113	*	↑	0.0206162	*	↑
Cholic acid	Bile acids, alcohols and derivatives	0.00318143	**	↑	0.000136335	***	↓	0.000256238	***	↓
D-Pipecolinic acid		6.39446e-06	***	↑	0.000138951	***	↓	0.00513875	**	↓
Eicosapentaenoic Acid ethyl ester		1.93341e-07	***	↓	0.00486233	**	↓	0.000164117	***	↑
Gly-Ile		0.00439643	**	↑	0.0122832	*	↓	8.53962e-05	***	↓
Homoveratric acid		0.000195323	***	↓	0.031178	*	↑	0.0124547	*	↑
Hypoxanthine	Purines and purine derivatives	0.0297237	*	↓	0.0222066	*	↓	0.0437594	*	↓
Ile-Pro		0.042751	*	↓	0.000129356	***	↓	0.0260505	*	↓
Isoetharine		0.00950056	**	↑	2.84371e-05	***	↑	7.82144e-05	***	↑
L-Glutamine	Amino acids, peptides, and analogues	0.006885	**	↑	0.0152651	*	↓	0.00607983	**	↓
L-Isoleucine	Amino acids, peptides, and analogues	0.00208846	**	↑	0.0262471	*	↓	0.00848044	**	↓
Lithocholic acid	Bile acids, alcohols and derivatives	0.00675108	**	↓	0.0201601	*	↑	0.00220176	**	↓
Nicotinate	Pyridinecarboxylic acids and derivatives	0.000830693	***	↓	0.046994	*	↓	6.33554e-05	***	↓
Phe-Tyr		0.00701183	**	↑	0.00763549	**	↓	0.000150387	***	↑
Taurine	Organosulfonic acids and derivatives	0.0230795	*	↓	0.000304938	***	↓	0.0372689	*	↓
Taurochenodeoxycholate	Bile acids, alcohols and derivatives	0.00240605	**	↑	0.00390552	**	↑	0.00663242	**	↓
trans-Vaccenic acid	Fatty acids and conjugates	1.13819e-06	***	↓	0.00318944	**	↓	0.000332394	***	↑
Tyramine	Phenethylamines	0.000184443	***	↑	0.00130485	**	↓	0.00806804	**	↓
Deoxycholic acid	Bile acids, alcohols and derivatives	0.0439579	*	↑				0.000429553	***	↓
L-Leucine	Amino acids, peptides, and analogues	0.0013569	**	↑				0.0375184	*	↓
L-Tryptophan	Indolyl carboxylic acids and derivatives	0.000465794	***	↑				0.0223563	*	↓
L-Tyrosine		0.000166189	***	↑				0.00199284	**	↓
L-Valine	Amino acids, peptides, and analogues	0.000169843	***	↑				0.0103951	*	↓
N-Acetylneuraminic acid		0.00345459	**	↓				0.0040184	**	↑
N-Oleoylethanolamine		0.0159869	*	↓				1.79903e-05	***	↑
Oleoyl dopamine		1.88771e-11	***	↑				1.07137e-11	***	↓
Oxindole		0.000478355	***	↓				2.18e-05	***	↓
trans-2-Hydroxycinnamic acid		3.76988e-05	***	↑				0.00182351	**	↓
Traumatic Acid	Fatty acids and conjugates	0.00986927	**	↓				0.000746554	***	↓
L-Pyroglutamic acid	Amino acids, peptides, and analogues	0.00681818	**	↑				0.00780651	**	↓
L-Methionine	Amino acids, peptides, and analogues	0.0208615	*	↑				0.00608523	**	↓
L-Norleucine	Amino acids, peptides, and analogues	1.38306e-05	***	↑				0.00124228	**	↓
L-Phenylalanine	Amino acids, peptides, and analogues	9.92713e-05	***	↑				0.00419083	**	↓
Leu-Ala		0.0083056	**	↓				6.81786e-05	***	↓
Inosine		0.000734783	***	↑				0.00365502	**	↓
Erucamide		0.00740012	**	↓				0.0338679	*	↑
D-Ribose	Carbohydrates and carbohydrate conjugates	0.000253248	***	↓				0.0105529	*	↑
DL-Phenylalanine	Amino acids, peptides, and analogues	0.000275638	***	↑				0.0026718	**	↓
D-Lyxose		0.000275981	***	↓				0.012398	*	↑
Docosatrienoic Acid		0.00016461	***	↓				3.34628e-06	***	↑
D-(-)-Lyxose		0.000123717	***	↓				0.0061882	**	↑
Chenodeoxycholate	Bile acids, alcohols and derivatives	0.0235099	*	↑				0.00064471	***	↓
(4Z,7Z,10Z,13Z,16Z,19Z)-4,7,10,13,1 6,19-Docosahexaenoic acid	Fatty acids and conjugates	1.42834e-06	***	↓				0.000570627	***	↑
13,14-Dihydro-15-keto-PGE2	Eicosanoids	3.66702e-05	***	↑				0.00555162	**	↓
1-Palmitoylglycerol		0.0140865	*	↓				0.0285736	*	↑
2-Oxoadipic acid	Medium-chain keto acids and derivatives	0.0183142	*	↑				0.00307482	**	↑
4-Hydroxybenzoate	Benzoic acids and derivatives	0.0072525	**	↓				0.000515797	***	↑
Adrenic Acid		0.000154755	***	↓				7.12286e-08	***	↑
Ala-Ile		0.0456741	*	↓				0.000523098	***	↓
alpha-Tocopherol (Vitamin E)	Quinone and hydroquinone lipids	0.000426049	***	↓				1.87469e-05	***	↑
Indoleacetic acid	Indolyl carboxylic acids and derivatives				9.08617e-05	***	↓
1-Oleoyl-sn-glycero-3-phosphocholine					0.0445332	*	↑
2-(4-Hydroxyphenyl)ethanol					0.000223428	***	↓
3,3',4,5'-Tetrahydroxy-trans-stilbene					0.0323203	*	↓
3-Phenylpropanoic acid					0.0415029	*	↑
Acamprosate					0.000116719	***	↓
Adenine					0.0298462	*	↓
Cholesterol 3-sulfate					0.0147923	*	↓
Cholesteryl sulfate					3.21481e-07	***	↓
Choline	Quaternary ammonium salts				0.000268057	***	↑
Cyclohexylamine	Cyclohexylamines				0.00741881	**	↑
Cyclopentolate					0.000236555	***	↓
D-Aspartic acid	Amino acids, peptides, and analogues				0.000917859	***	↑
DL-Serine					0.0340335	*	↑
Gly-Lys					0.00549503	**	↓
Gly-Val					0.000938584	***	↓
Ile-Asn					0.018088	*	↓
Ile-Glu					0.000934379	***	↓
Ile-Lys					0.00174712	**	↓
Jasmine lactone					0.00861923	**	↓
L-Aspartate	Amino acids, peptides, and analogues				0.000801915	***	↑
L-Carnitine	Quaternary ammonium salts				0.000504132	***	↑
Lys-Pro					0.0037943	**	↓
Maslinic Acid					0.00165725	**	↑
Pantothenate	Alcohols and polyols;Alcohols and polyols				0.00209977	**	↑
Phe-Pro					0.00242129	**	↓
Phe-Thr					0.00108424	**	↓
Pro-Arg					0.00143437	**	↓
Ser-Thr					0.000167508	***	↓
Sphingosine	Amines				0.0258715	*	↓
Stearoylcarnitine					0.0155448	*	↑
Succinate	Dicarboxylic acids and derivatives				0.0352166	*	↑
Thr-Thr					2.12216e-05	***	↓
Tyr-Pro					0.00027279	***	↓
Uracil	Pyrimidines and pyrimidine derivatives				0.000366294	***	↓
Val-Glu					0.000141881	***	↓
Val-Lys					0.00290218	**	↓
Val-Pro					0.0041102	**	↓
(3-Carboxypropyl)trimethylammonium cation					0.000146645	***	↓	0.0210066	*	↑
1-Palmitoyl-sn-glycero-3-phosphocholine					4.01869e-05	***	↑	3.51224e-05	***	↑
1-Stearoyl-2-hydroxy-sn-glycero-3-phosphocholine					0.00121304	**	↑	0.000330905	***	↑
2-Methylbenzoic acid					0.020505	*	↓	0.00978159	**	↓
4-Pyridoxic acid	Pyridinecarboxylic acids and derivatives				0.00625076	**	↑	0.00115856	**	↑
Adenosine					3.52712e-06	***	↓	0.0158327	*	↓
Adynerin					0.000445119	***	↓	0.000340691	***	↓
Aminopterin	Pterins and derivatives				5.36089e-05	***	↑	0.000334231	***	↑
Asp-Pro					0.00193275	**	↑	0.00886146	**	↑
cis-9-Palmitoleic acid	Fatty acids and conjugates				0.00311202	**	↓	0.0458862	*	↓
Citraconic acid	Fatty acids and conjugates				0.0150056	*	↑	0.0148997	*	↑
Desmosterol	Cholestane steroids				0.000518799	***	↓	0.00091448	***	↓
D-Ornithine	Amino acids, peptides, and analogues				0.0208786	*	↑	0.00334752	**	↓
Glycyl-L-leucine	Amino acids, peptides, and analogues				0.000122645	***	↓	0.000326398	***	↓
Ile-Ala					0.00539202	**	↓	5.55825e-06	***	↓
Ile-Leu					0.00180271	**	↓	0.000266712	***	↓
Ile-Thr					1.88493e-05	***	↓	0.000211366	***	↓
Isobutyric acid					0.00143907	**	↓	0.0303409	*	↓
L-Citrulline	Amino acids,peptides,and analogues				0.0369638	*	↑	0.00488809	**	↓
Leu-Trp					0.00609667	**	↓	1.13409e-05	***	↓
Leu-Val					0.0039261	**	↓	7.50025e-05	***	↓
L-Palmitoylcarnitine	Fatty acid esters				0.000712	***	↑	0.000102822	***	↑
Pentadecanoic Acid	Fatty acids and conjugates				0.0496959	*	↓	0.034816	*	↓
Propionic acid	Carboxylic acids				0.00113279	**	↓	0.00717273	**	↓
Ser-Ile					0.0106738	*	↓	0.00816959	**	↓
S-Methyl-5'-thioadenosine	5'-deoxy-5'-thionucleosides				0.00350467	**	↓	7.40051e-05	***	↓
Tamsulosin					0.00679942	**	↑	0.0281536	*	↓
Tetrahydrocorticosterone					0.00035938	***	↓	0.0251447	*	↓
Thr-Leu					0.0116228	*	↓	0.00364448	**	↓
Val-Thr					0.000111299	***	↓	0.000164884	***	↓
Val-Val					0.00368296	**	↓	3.64923e-05	***	↓
(-)-Riboflavin								1.23798e-06	***	↓
1,2-dioleoyl-sn-glycero-3-phosphatidylcholine								0.00148314	**	↓
11(Z),14(Z)-Eicosadienoic Acid								0.00801599	**	↑
13,14-dihydro-15-keto-PGF2alpha								2.11427e-05	***	↓
15-keto-PGE1								0.016493	*	↑
1-Myristoyl-sn-glycero-3-phosphocholine								0.000872808	***	↑
1-Palmitoyl-2-oleoyl-phosphatidylglycerol								0.00505685	**	↑
2-Phenylbutyric acid								0.0101438	*	↑
4-Hydroxycinnamic acid	Hydroxycinnamic acids and derivatives							0.00974449	**	↑
5-Methyltetrahydrofolate (5-Methyl-THF)	Pterins and derivatives;Pterins and derivatives							0.0139552	*	↑
Acetyl-DL-Leucine	Amino acids, peptides, and analogues							0.00112859	***	↑
Arg-Leu								2.14341e-05	***	↓
Confertifoline								0.035157	*	↑
Creatine	Amino acids, peptides, and analogues							0.036868	*	↑
Creatinine	Amino acids, peptides, and analogues							0.0189455	*	↑
Cysteine-S-sulfate	Amino acids, peptides, and analogues							0.0069511	**	↑
D-gluconate	Carbohydrates and carbohydrate conjugates							4.52077e-07	***	↑
Dihomo-gamma-Linolenic Acid								0.0172224	*	↑
Glycerophosphocholine	Glycerophosphocholines							0.00318269	**	↑
Indole-2-carboxylic acid								0.0099397	**	↑
Leu-Ile								1.2936e-05	***	↓
Linoleic acid	Lineolic acids and derivatives							0.0144733	*	↓
Lys-Ser								0.000100357	***	↑
Methoprene (S)								3.46067e-05	***	↓
Myristic acid	Fatty acids and conjugates							0.0021607	**	↑
Oleic acid	Fatty acids and conjugates							0.0429633	*	↓
Oxyquinoline								0.000359836	***	↑
Pro-Gly								1.77381e-09	***	↓
Tauroursodeoxycholic acid								0.0320183	*	↓
Thiamine	Pyrimidines and pyrimidine derivatives							0.00766985	**	↓
Val-Leu								4.34529e-08	***	↓
