# Supplementary material for: Ketogenic Diets Induced Glucose Intolerance and Lipid Accumulation in Mice with Alterations in Gut Microbiota and Metabolites
Source: mBio. 2021 Mar 30;12(2):e03601-20. doi: 10.1128/mBio.03601-20 (PMC8092315; doi:10.1128/mBio.03601-20)
Supplement: DATA SET S2 [file mBio.03601-20-sd002.xlsx]

## Sheet: Sheet1
156 metabolites were significantly correlated with at least one host parameter related to glucose and lipid metabolism, and 85 of these 156 metabolites were significantly correlated with gut microbial variations.
FDR	Body weight gain	Epididymal fat pad	Retroperitoneal fat pad	Liver triglyceride	NAFLD activity score	AUC of OGTT	AUC of insulin		R	Body weight gain	Epididymal fat pad	Retroperitoneal fat pad	Liver triglyceride	NAFLD activity score	AUC of OGTT	AUC of insulin		Metabolite name	R2	Pval
2E-Eicosenoic acid	0.863327	0.595035	0.652964	0.784718	0.00660614	0.000801304	0.383165		2E-Eicosenoic acid	0.0458172	-0.130639	-0.0988417	-0.0874437	-0.506835	-0.672329	-0.247362		2E-Eicosenoic acid	0.226368	0.0001
Cholesteryl sulfate	0.511096	0.708606	0.947262	0.507289	0.0679657	0.0190599	0.817698		Cholesteryl sulfate	0.169627	-0.0956303	-0.0144144	-0.184932	-0.350939	-0.516345	-0.0702703		Cholesteryl sulfate	0.224089	0.0001
Suberic acid	0.657981	0.272293	0.266876	0.246324	0.000503881	0.00526742	0.098445		Suberic acid	-0.12278	0.251754	0.235006	0.295042	0.641843	0.579923	0.425997		Suberic acid	0.216241	0.0001
Indoleacetic acid	0.276671	0.232629	0.274205	0.599197	0.0048561	0.0681333	0.584888		Indoleacetic acid	0.259717	-0.268357	-0.231918	-0.152737	-0.521913	-0.405663	-0.153925		Indoleacetic acid	0.207081	0.0001
Erucic acid	0.692723	0.783107	0.709168	0.560122	0.025092	0.00162907	0.585698		Erucic acid	0.113771	-0.0675719	-0.0854569	-0.164713	-0.423285	-0.63166	-0.152638		Erucic acid	0.206671	0.0001
Eicosapentaenoic Acid ethyl ester	0.769321	0.694355	0.529107	0.646888	0.0496273	0.0190599	0.360722		Eicosapentaenoic Acid ethyl ester	0.0831403	0.10065	0.143115	-0.140631	-0.376806	-0.517375	-0.259974		Eicosapentaenoic Acid ethyl ester	0.200804	0.0001
Sphinganine	0.864176	0.0577651	0.0294436	0.244593	0.183656	0.959976	0.519839		Sphinganine	0.0447876	-0.435807	-0.441441	-0.29736	-0.268772	0.019305	-0.189189		Sphinganine	0.186985	0.0001
Enterostatin human	0.0637421	0.15084	0.147384	0.129619	0.000477009	0.0377369	0.719688		Enterostatin human	0.405663	-0.324474	-0.297297	-0.372569	-0.645717	-0.457143	-0.106049		Enterostatin human	0.183879	0.0001
Pro-Gly	0.384468	0.178545	0.0370153	0.379464	0.323212	0.0350553	0.526843		Pro-Gly	0.221622	-0.302722	-0.42471	-0.233097	-0.201959	0.473102	0.183012		Pro-Gly	0.179591	0.0001
PGF3a	0.96776	0.937694	0.797053	0.399546	0.023149	0.000219377	0.246267		PGF3a	0.0144144	0.0198211	-0.0628057	0.223954	0.428541	0.714801	0.316602		PGF3a	0.178629	0.0001
Thr-Thr	0.0211896	0.519677	0.709168	0.778664	0.424178	0.882189	0.209472		Thr-Thr	0.488288	-0.155351	-0.0846847	-0.0919511	-0.165717	-0.0684685	0.344144		Thr-Thr	0.175278	0.0001
D-gluconate	0.549089	0.123086	0.0415703	0.310086	0.179687	0.374904	0.906718		D-gluconate	-0.155727	0.345196	0.416988	0.259627	0.271123	-0.232432	0.0396396		D-gluconate	0.167152	0.0001
Tyr-Pro	0.0116853	0.540451	0.415421	0.0569161	0.078238	0.882189	0.106469		Tyr-Pro	0.589447	-0.147757	-0.184556	-0.437991	-0.339458	0.0604891	0.411326		Tyr-Pro	0.166557	0.0001
Ser-Thr	0.0208942	0.178545	0.252892	0.254618	0.422927	0.882189	0.288576		Ser-Thr	0.501673	-0.30195	-0.242986	-0.287959	-0.166686	0.0599743	0.295238		Ser-Thr	0.16494	0.0001
7Z, 10Z, 13Z, 16Z, 19Z-Docosapentaenoic acid	0.706981	0.952801	0.916657	0.938993	0.0263168	0.0253817	0.106469		7Z, 10Z, 13Z, 16Z, 19Z-Docosapentaenoic acid	0.110167	-0.0149302	0.029601	0.035029	-0.418581	-0.495238	-0.41287		7Z,10Z,13Z,16Z,19Z-Docosapentaenoic acid	0.162625	0.0001
Chenodeoxycholate	0.60781	0.741772	0.800575	0.969089	0.585187	0.0053014	0.283293		Chenodeoxycholate	0.137194	0.0822447	-0.0612613	-0.0155827	0.113983	0.576319	0.303475		Chenodeoxycholate	0.16033	0.0001
Ser-Ala	0.13158	0.11803	0.0184613	0.122122	0.00143959	0.887607	0.906718		Ser-Ala	0.343629	-0.353433	-0.488546	-0.377463	-0.594258	0.0478764	-0.0401544		Ser-Ala	0.159495	0.0001
Pro-Arg	0.0334722	0.620815	0.313519	0.0420111	0.00538955	0.313274	0.410768		Pro-Arg	0.4574	-0.121372	-0.216216	-0.467611	-0.51638	-0.254311	0.232175		Pro-Arg	0.157432	0.0001
(4Z,7Z,10Z,13Z,16Z,19Z)-4,7,10,13,1 6,19-Docosahexaenoic acid	0.994056	0.917891	0.812764	0.778664	0.0142787	0.00784604	0.0461798		(4Z,7Z,10Z,13Z,16Z,19Z)-4,7,10,13,1 6,19-Docosahexaenoic acid	0.001287	-0.0299891	-0.0579151	-0.0960721	-0.4634	-0.560103	-0.497297		(4Z,7Z,10Z,13Z,16Z,19Z)-4,7,10,13,1 6,19-Docosahexaenoic acid	0.157269	0.0001
L-Asparagine	0.309667	0.0767019	0.0288475	0.298117	0.000867242	0.0978612	0.23589		L-Asparagine	-0.246075	0.405174	0.444273	0.267482	0.618051	0.368855	0.324839		L-Asparagine	0.154961	0.0001
N.alpha.-Acetyl-L-lysine	0.394136	0.083797	0.0184613	0.249886	0.0254218	0.668411	0.769757		N.alpha.-Acetyl-L-lysine	0.215187	-0.390501	-0.485714	-0.291951	-0.420933	0.150837	0.0882883		N.alpha.-Acetyl-L-lysine	0.151448	0.0001
Phe-Val	0.13158	0.0767019	0.0157893	0.029666	0.000867242	0.959976	0.994179		Phe-Val	0.346461	-0.407748	-0.498842	-0.493368	-0.616944	-0.0146718	0.00566281		Phe-Val	0.148341	0.0001
Deoxycholic acid	0.549089	0.917891	0.44529	0.974314	0.908234	0.0291512	0.225654		Deoxycholic acid	0.155985	-0.0293455	-0.172201	-0.0127495	0.0253141	0.48314	0.330502		Deoxycholic acid	0.145391	0.0001
Adenosine	0.0208942	0.569822	0.48117	0.234969	0.0665731	0.755244	0.332488		Adenosine	0.499099	-0.137975	-0.16139	-0.310882	-0.353982	-0.121493	0.275418		Adenosine	0.143373	0.0003
N-.alpha.-Acetyl-L-arginine	0.0939545	0.0274581	0.00561578	0.0856219	0.00442587	0.653118	0.865681		N-.alpha.-Acetyl-L-arginine	0.377349	-0.51419	-0.577864	-0.407469	-0.528967	0.156757	0.0592021		N-.alpha.-Acetyl-L-arginine	0.141327	0.0002
D-Ornithine	0.921701	0.952801	0.984547	0.88403	0.431906	0.0392533	0.436614		D-Ornithine	-0.0267696	0.0148015	-0.0033462	-0.0583387	0.162397	0.452767	0.215701		D-Ornithine	0.140288	0.0001
Trp-Arg	0.0260088	0.0274581	0.00487743	0.0219629	6.56817e-06	0.90075	0.720739		Trp-Arg	0.473102	-0.559238	-0.588932	-0.516549	-0.764264	-0.0435006	-0.105019		Trp-Arg	0.139822	0.0001
Phe-Pro	0.0573044	0.510404	0.511028	0.0420111	0.0673187	0.850237	0.532282		Phe-Pro	0.414929	-0.159084	-0.150837	-0.466967	-0.352737	-0.0908623	0.180438		Phe-Pro	0.138051	0.0002
13,14-Dihydro-15-keto-PGE2	0.511096	0.752585	0.733381	0.48046	0.0301564	0.00879596	0.0461798		13,14-Dihydro-15-keto-PGE2	0.169884	0.0769676	0.0777349	0.19472	0.410282	0.553153	0.480309		13,14-Dihydro-15-keto-PGE2	0.137038	0.0002
Oxindole	0.302645	0.15084	0.0473798	0.537736	0.00442285	0.882189	0.947992		Oxindole	0.249678	-0.326533	-0.40695	-0.170638	-0.534086	0.0628057	0.0259974		Oxindole	0.136275	0.0002
Traumatic Acid	0.511096	0.083797	0.0184613	0.618243	0.110214	0.36347	0.953904		Traumatic Acid	0.169369	-0.392046	-0.482111	-0.147328	-0.313175	0.23964	0.0213642		Traumatic Acid	0.134227	0.0001
Lys-Pro	0.0218922	0.820314	0.646381	0.160436	0.0841858	0.875404	0.413988		Lys-Pro	0.482883	-0.0550872	-0.103218	-0.351578	-0.333371	-0.0790219	0.226512		Lys-Pro	0.134125	0.0001
L-Citrulline	0.992504	0.935875	0.934674	0.745149	0.501827	0.0371278	0.413988		L-Citrulline	0.002574	-0.0211082	-0.023166	-0.109981	0.139297	0.459974	0.224968		L-Citrulline	0.13332	0.0002
Methoprene (S)	0.271346	0.0577651	0.0133129	0.101727	0.125307	0.313274	0.800056		Methoprene (S)	0.264607	-0.43246	-0.511969	-0.396523	-0.301694	0.254826	0.0754183		Methoprene(S)	0.132575	0.0003
Val-Pro	0.120773	0.783107	0.568253	0.0341877	0.00542216	0.153331	0.630268		Val-Pro	0.353925	-0.0673145	-0.126641	-0.480361	-0.515411	-0.326384	0.13668		Val-Pro	0.130713	0.0002
Leu-Ala	0.27185	0.0630269	0.0155735	0.470395	0.0252896	0.755244	0.707837		Leu-Ala	0.262806	-0.42654	-0.502445	-0.202061	-0.422316	0.121236	-0.112484		Leu-Ala	0.127971	0.0001
2'-Deoxyuridine	0.13158	0.0903712	0.0789967	0.24045	0.000210141	0.309327	0.959381		2'-Deoxyuridine	0.345431	-0.383937	-0.36036	-0.300966	-0.69095	-0.2574	0.018018		2'-Deoxyuridine	0.126103	0.0001
Taurine	0.0637421	0.178545	0.0473798	0.233838	0.000867242	0.297983	0.672637		Taurine	0.407465	-0.302207	-0.406692	-0.313072	-0.622201	-0.263835	0.122523		Taurine	0.125204	0.0002
Myristic acid	0.574587	0.0767019	0.0184613	0.61397	0.527089	0.240902	0.800056		Myristic acid	-0.148005	0.401313	0.482111	0.149002	0.130582	-0.288031	0.0756757		Myristic acid	0.124431	0.0003
Val-Thr	0.01583	0.0430173	0.0131675	0.151475	0.0178457	0.959976	0.436614		Val-Thr	0.550064	-0.465023	-0.517375	-0.357759	-0.446662	-0.0138996	0.215444		Val-Thr	0.124331	0.0003
Pyrocatechol	0.0852881	0.0274581	0.00267179	0.185337	0.00459126	0.882189	0.953904		Pyrocatechol	0.384041	-0.516378	-0.618018	-0.33973	-0.524818	0.0550837	-0.0200772		Pyrocatechol	0.123082	0.0004
Ala-Ile	0.0809022	0.101515	0.0190863	0.244593	0.0125256	0.671638	0.724176		Ala-Ile	0.389189	-0.370552	-0.475161	-0.296587	-0.473221	0.145946	0.102703		Ala-Ile	0.122843	0.0001
Phe-Thr	0.0208942	0.0430173	0.0189468	0.0219629	0.0137165	0.750414	0.953904		Phe-Thr	0.49601	-0.471716	-0.47825	-0.511655	-0.46589	-0.124839	0.020592		Phe-Thr	0.121855	0.0004
2-Hydroxy-3-methylbutyric acid	0.160683	0.297538	0.305994	0.589102	0.00442587	0.0736446	0.947992		2-Hydroxy-3-methylbutyric acid	0.32381	-0.241328	-0.21982	-0.15557	-0.528552	-0.4	-0.0252252		2-Hydroxy-3-methylbutyric acid	0.12112	0.0001
Ser-Val	0.0172581	0.0274581	0.00446573	0.0186669	0.000412278	0.628928	0.771767		Ser-Val	0.520206	-0.540704	-0.597683	-0.533548	-0.65208	-0.165766	0.0859717		Ser-Val	0.120268	0.0002
L-Lysine	0.815759	0.385432	0.25774	0.537736	0.00666264	0.0253384	0.436614		L-Lysine	-0.0599743	0.198726	0.240669	0.171024	0.504898	0.497555	0.214672		L-Lysine	0.119984	0.0002
Maslinic Acid	0.150739	0.101515	0.105488	0.225861	0.000305811	0.106692	0.539439		Maslinic Acid	-0.329987	0.371452	0.333076	0.320155	0.662316	0.36139	0.172973		Maslinic Acid	0.119526	0.0003
Met-Val	0.243231	0.0568473	0.0190863	0.0569161	0.0029482	0.959976	0.906718		Met-Val	0.275933	-0.441985	-0.473359	-0.440696	-0.557048	-0.0123552	0.0429858		Met-Val	0.118903	0.0001
L-Tyrosine	0.935907	0.358415	0.217587	0.974314	0.0476773	0.0161578	0.0740734		L-Tyrosine	-0.0229086	0.211468	0.25843	0.0121056	0.380265	0.528185	0.450965		L-Tyrosine	0.118592	0.0002
alpha-Linolenic acid	0.212268	0.178545	0.105488	0.00506966	0.000210141	0.17365	0.994179		alpha-Linolenic acid	0.289833	-0.302465	-0.333591	-0.599356	-0.686385	-0.316602	-0.0043758		alpha-Linolenic acid	0.117696	0.0003
Nicotinate	0.20886	0.0301177	0.0079173	0.0569161	0.00442285	0.882189	0.994537		Nicotinate	0.291892	-0.49527	-0.540541	-0.437347	-0.532841	0.0592021	0.0030888		Nicotinate	0.116866	0.0005
D-(-)-Lyxose	0.60781	0.929104	0.512415	0.954963	0.294895	0.00250497	0.209402		D-(-)-Lyxose	-0.137967	0.0261278	0.149807	-0.0244688	-0.217037	-0.614672	-0.345689		D-(-)-Lyxose	0.116565	0.0003
1H-Indole-3-propanoic acid	0.921701	0.15084	0.113073	0.298117	0.013708	0.0681333	0.332488		1H-Indole-3-propanoic acid	0.0267696	-0.322929	-0.32381	-0.269414	-0.466581	-0.405405	-0.275676		1H-Indole-3-propanoicacid	0.116327	0.0003
Ile-Pro	0.0208942	0.194223	0.124065	0.0186669	0.00459126	0.638047	0.724176		Ile-Pro	0.492149	-0.291782	-0.314801	-0.529685	-0.524956	-0.163192	0.103218		Ile-Pro	0.115631	0.0003
L-Isoleucine	0.503067	0.741772	0.647731	0.925209	0.26846	0.0875672	0.0122994		L-Isoleucine	0.17426	0.0825021	0.102188	-0.0470058	0.229487	0.380438	0.600257		L-Isoleucine	0.114988	0.0002
PS(16:0/16:0)	0.75142	0.228193	0.088574	0.478849	0.00456154	0.500719	0.383165		PS(16:0/16:0)	-0.0875161	0.273119	0.350579	0.19678	0.526616	0.198456	0.247362		PS(16:0/16:0)	0.11487	0.0002
Nervonic acid	0.787988	0.441714	0.535267	0.750869	0.00143959	0.0012998	0.211537		Nervonic acid	0.0769627	-0.181221	-0.140283	-0.104314	-0.591215	-0.643501	-0.341313		Nervonic acid	0.114716	0.0005
Cysteine-S-sulfate	0.730078	0.0767019	0.0196592	0.686276	0.151923	0.646274	0.539439		Cysteine-S-sulfate	-0.0990991	0.403115	0.468983	0.128654	0.28551	-0.159846	0.17323		Cysteine-S-sulfate	0.113734	0.0003
Isobutyric acid	0.01583	0.186743	0.0370153	0.724688	0.0144212	0.882189	0.217724		Isobutyric acid	0.561647	-0.296287	-0.42471	-0.116935	-0.462293	-0.0687259	0.337194		Isobutyric acid	0.112296	0.0003
Ile-Gly	0.231171	0.0274581	0.00130524	0.203149	0.0321609	0.671638	0.906718		Ile-Gly	0.282111	-0.563743	-0.660746	-0.328654	-0.405717	0.147233	-0.0416988		Ile-Gly	0.11211	0.0005
D-Proline	0.41492	0.331286	0.11013	0.366537	0.00401688	0.0658265	0.385552		D-Proline	-0.206178	0.226913	0.3287	0.239665	0.54197	0.410811	0.245817		D-Proline	0.111823	0.0005
Hydroxyisocaproic acid	0.01583	0.0296349	0.00640378	0.116488	2.60242e-06	0.0978612	0.917037		Hydroxyisocaproic acid	0.531532	-0.503893	-0.550064	-0.385576	-0.788195	-0.369627	-0.0357786		Hydroxyisocaproic acid	0.111334	0.0004
L-Pipecolic acid	0.992504	0.800141	0.916657	0.507289	0.0125256	0.0277469	0.539439		L-Pipecolic acid	-0.0028314	0.0621662	0.030888	0.186478	0.472668	0.488031	0.171686		L-Pipecolicacid	0.110207	0.0008
Docosatrienoic Acid	0.20886	0.094036	0.0184613	0.254618	0.679853	0.063866	0.43933		Docosatrienoic Acid	-0.293179	0.37969	0.481853	0.288216	0.0863169	-0.414414	-0.21287		Docosatrienoic Acid	0.108502	0.0006
Gly-Arg	0.394136	0.360061	0.123133	0.375117	0.00220441	0.0377369	0.392556		Gly-Arg	-0.216731	0.21031	0.316602	0.235029	0.571711	0.456113	0.240927		Gly-Arg	0.108182	0.0005
2-Amino-2-methyl-1,3-propanediol	0.533514	0.366729	0.132911	0.507289	0.00420124	0.0598655	0.33211		2-Amino-2-methyl-1,3-propanediol	-0.161133	0.207478	0.309138	0.184804	0.538374	0.422136	0.282111		2-Amino-2-methyl-1,3-propanediol	0.105513	0.0004
Stearidonic Acid	0.807287	0.0998814	0.0446055	0.283914	0.0010738	0.106692	0.620127		Stearidonic Acid	0.0656371	-0.374799	-0.411583	-0.277141	-0.6074	-0.358816	-0.141055		Stearidonic Acid	0.10541	0.0012
Alpha-D-Glucose	0.9085	0.373727	0.431584	0.495283	0.0476773	0.388015	0.593138		Alpha-D-Glucose	-0.032175	-0.203102	-0.176319	-0.190728	-0.379711	-0.227542	-0.149807		Alpha-D-Glucose	0.103882	0.0005
Thymine	0.368255	0.123086	0.0636687	0.750638	0.0168529	0.90075	0.539439		Thymine	0.227284	-0.346226	-0.377091	-0.105216	-0.452472	-0.0435006	-0.171429		Thymine	0.10319	0.0008
L-Valine	0.730078	0.441714	0.229537	0.947913	0.0629689	0.0525667	0.0461798		L-Valine	0.0942085	0.180835	0.253282	0.0314231	0.359654	0.434234	0.493436		L-Valine	0.102927	0.001
D-Pipecolinic acid	0.432202	0.971904	0.963375	0.938993	0.212314	0.0277469	0.106469		D-Pipecolinic acid	0.200515	0.00888088	-0.00978121	0.0377334	0.254386	0.487259	0.409266		D-Pipecolinic acid	0.102706	0.0019
trans-2-Hydroxycinnamic acid	0.815759	0.673185	0.483923	0.784718	0.078238	0.0244262	0.0461798		trans-2-Hydroxycinnamic acid	0.0602317	0.106957	0.159331	-0.0846104	0.338766	0.501416	0.485972		trans-2-Hydroxycinnamic acid	0.102203	0.0006
alpha-Tocopherol (Vitamin E)	0.0771006	0.0577651	0.0196592	0.507289	0.461063	0.0355866	0.706812		alpha-Tocopherol (Vitamin E)	-0.39408	0.433876	0.467954	0.185834	0.151608	-0.470528	-0.113514		alpha-Tocopherol (Vitamin E)	0.101597	0.001
Tyr-Val	0.044643	0.0296349	0.0061561	0.0297151	0.00666264	0.882189	0.878603		Tyr-Val	0.434492	-0.498616	-0.561647	-0.488603	-0.504345	0.0615187	0.0540541		Tyr-Val	0.10119	0.0016
p-Hydroxyphenylacetic acid	0.132291	0.510404	0.288823	0.938993	0.0210613	0.153331	0.76144		p-Hydroxyphenylacetic acid	0.342342	-0.158569	-0.226512	-0.0364456	-0.436287	-0.326126	0.0921493		p-Hydroxyphenylacetic acid	0.10091	0.0006
Dopamine	0.730078	0.722187	0.551844	0.701881	0.137266	0.0359878	0.0461798		Dopamine	0.0983269	0.0902246	0.13462	-0.12376	0.294363	0.467954	0.506306		Dopamine	0.100892	0.0011
Deoxyinosine	0.165542	0.083797	0.0300174	0.233557	0.000976276	0.935345	0.994179		Deoxyinosine	0.320721	-0.391274	-0.437838	-0.31539	-0.611826	-0.0265122	0.0043758		Deoxyinosine	0.0998427	0.0016
Phe-Ile	0.478785	0.15084	0.183474	0.0506137	0.000867242	0.0419562	0.425478		Phe-Ile	0.183269	-0.322929	-0.277992	-0.456021	-0.618604	-0.448134	-0.21982		Phe-Ile	0.0997392	0.0014
Jasmine lactone	0.13158	0.11803	0.202735	0.234969	0.021931	0.369414	0.947992		Jasmine lactone	0.345946	-0.353562	-0.267439	-0.308049	-0.432414	-0.235521	-0.0249678		Jasmine lactone	0.0990767	0.0005
DL-Serine	0.730078	0.146726	0.0370153	0.350363	0.00384822	0.125945	0.541379		DL-Serine	-0.0988417	0.330008	0.425225	0.246491	0.545567	0.346461	0.166023		DL-Serine	0.0971789	0.0021
L-Threonate	0.792307	0.108452	0.062774	0.710397	0.030787	0.0883606	0.283293		L-Threonate	-0.0738739	0.361156	0.378636	0.121314	0.408622	0.378893	0.297812		L-Threonate	0.0969265	0.0023
Acamprosate	0.0429983	0.139036	0.0533715	0.0219629	0.00442285	0.365077	0.392556		Acamprosate	0.43861	-0.334513	-0.395367	-0.510753	-0.535331	-0.238353	0.238353		Acamprosate	0.0915914	0.0042
Aminopterin	0.01583	0.0274581	0.00267179	0.518928	0.0112599	0.935345	0.727874		Aminopterin	-0.556499	0.543149	0.61982	0.179008	0.478754	-0.0275418	-0.101158		Aminopterin	0.0915821	0.0027
L-Carnitine	0.269849	0.203639	0.0947164	0.92811	0.00240389	0.131692	0.540404		L-Carnitine	-0.265894	0.285861	0.342857	0.0437862	0.566178	0.341055	0.170399		L-Carnitine	0.0902923	0.0034
Batyl Alcohol	0.730078	0.34251	0.290839	0.2397	0.00143959	0.00499866	0.620127		Batyl Alcohol	0.0954955	-0.221765	-0.225225	-0.302254	-0.591492	-0.585328	-0.139511		Batyl Alcohol	0.0901414	0.0015
15-keto-PGE1	0.393583	0.232629	0.0947164	0.056899	0.0467833	0.750414	0.648321		15-keto-PGE1	-0.217761	0.268872	0.344144	0.444945	0.381924	0.125097	-0.132304		15-keto-PGE1	0.0898626	0.003
Nname,cis-9,10-Epoxystearic acid	0.777883	0.171021	0.058254	0.778664	0.0254218	0.882189	0.998811		Nname,cis-9,10-Epoxystearic acid	0.0797941	-0.30993	-0.386615	-0.0911784	-0.421348	0.0553411	-0.000772201		Nname,cis-9,10-Epoxystearic acid	0.0895336	0.0031
L-Norleucine	0.469913	0.752585	0.556399	0.711304	0.295833	0.0838149	0.0225723		L-Norleucine	0.18713	0.0769676	0.132561	-0.120283	0.216069	0.386615	0.558559		L-Norleucine	0.0893961	0.0028
D-Ribose	0.605484	0.752585	0.947262	0.745149	0.30769	0.0371278	0.15273		D-Ribose	-0.139254	-0.0768389	0.014157	-0.110367	-0.209706	-0.460489	-0.378121		D-Ribose	0.0893005	0.0044
1-Palmitoyl-sn-glycero-3-phosphocholine	0.01583	0.0274581	0.00267179	0.304927	0.00143959	0.765369	0.541379		1-Palmitoyl-sn-glycero-3-phosphocholine	-0.530502	0.517537	0.623681	0.263361	0.593428	0.117632	-0.165508		1-Palmitoyl-sn-glycero-3-phosphocholine	0.0888524	0.0036
Cyclopentolate	0.00874938	0.0535067	0.0247767	0.0119904	0.0237155	0.882189	0.526843		Cyclopentolate	0.614414	-0.451252	-0.456113	-0.566259	-0.426743	0.0738739	0.184041		Cyclopentolate	0.0877003	0.0044
Ile-Asn	0.75142	0.32464	0.237632	0.056899	0.0210613	0.882189	0.986199		Ile-Asn	0.0882883	-0.230259	-0.249678	-0.44662	-0.435596	-0.0651223	0.0105534		Ile-Asn	0.0875841	0.004
Lys-Ser	0.120773	0.232629	0.0620746	0.160415	0.0176092	0.861388	0.332488		Lys-Ser	-0.354698	0.269001	0.381467	0.352865	0.447907	-0.0851995	-0.274389		Lys-Ser	0.0875441	0.005
Ile-Thr	0.00874938	0.0274581	0.00640378	0.0506137	0.00442285	0.959976	0.332488		Ile-Thr	0.610296	-0.518566	-0.551609	-0.454347	-0.530489	0.0123552	0.273874		Ile-Thr	0.0866666	0.0052
D-Lyxose	0.533514	0.765518	0.947262	0.778664	0.320411	0.0362577	0.139545		D-Lyxose	-0.160618	-0.0733638	0.0185328	-0.0947843	-0.203896	-0.46435	-0.386873		D-Lyxose	0.0866414	0.0043
Ile-Leu	0.0208942	0.101515	0.0300174	0.00506966	0.00027077	0.959976	0.43933		Ile-Leu	0.492149	-0.369522	-0.438353	-0.611719	-0.668402	-0.0169884	0.210553		Ile-Leu	0.0863563	0.0046
Choline	0.0447175	0.101515	0.0184613	0.304927	0.00027077	0.0819481	0.523804		Choline	-0.433205	0.371839	0.487001	0.263748	0.670062	0.391763	-0.187387		Choline	0.0861036	0.0053
L-Phenylalanine	0.611494	0.708606	0.527707	0.851439	0.187685	0.0505863	0.0461798		L-Phenylalanine	0.13565	0.0967887	0.144144	-0.0663233	0.26642	0.43758	0.491892		L-Phenylalanine	0.0858344	0.0058
Oxyquinoline	0.138266	0.0767019	0.0190863	0.0569161	0.0211078	0.99049	0.61876		Oxyquinoline	-0.33668	0.402471	0.473359	0.436317	0.434904	0.0020592	-0.143887		Oxyquinoline	0.085015	0.0045
4-Pyridoxic acid	0.098527	0.0568473	0.0184613	0.00506966	0.00363977	0.905334	0.719688		4-Pyridoxic acid	-0.373488	0.440311	0.481596	0.601674	0.54861	0.0416988	-0.106821		4-Pyridoxic acid	0.0846698	0.0049
L-Tryptophan	0.829912	0.370581	0.211206	0.989889	0.078238	0.0598655	0.0461798		L-Tryptophan	0.0535393	0.204646	0.262806	-0.0052801	0.339181	0.424453	0.479794		L-Tryptophan	0.0846579	0.0054
Asp-Pro	0.0370202	0.0767019	0.0189468	0.249886	0.000867242	0.916351	0.448229		Asp-Pro	-0.449421	0.406204	0.477735	0.292209	0.620679	0.03861	-0.207722		Asp-Pro	0.0845991	0.0051
1-Palmitoyl-2-oleoyl-phosphatidylglycerol	0.657981	0.820314	0.556399	0.750638	0.283829	0.00430923	0.43933		1-Palmitoyl-2-oleoyl-phosphatidylglycerol	-0.122265	0.0557307	0.130502	0.10689	-0.221879	-0.59408	-0.211326		1-Palmitoyl-2-oleoyl-phosphatidylglycerol	0.0842526	0.0021
4-Hydroxycinnamic acid	0.386368	0.178545	0.0657096	0.199874	0.0434385	0.735281	0.769757		4-Hydroxycinnamic acid	-0.220335	0.302851	0.374517	0.330972	0.387319	-0.130245	-0.0880309		4-Hydroxycinnamic acid	0.0828232	0.0046
L-Palmitoylcarnitine	0.0384389	0.0430173	0.0061561	0.298117	0.0136149	0.653118	0.718231		L-Palmitoylcarnitine	-0.44556	0.464509	0.559588	0.267611	0.468241	-0.157272	-0.109653		L-Palmitoylcarnitine	0.0826454	0.0064
Creatine	0.191144	0.083797	0.0061561	0.194037	0.0174273	0.926649	0.539439		Creatine	-0.302703	0.392175	0.560103	0.334192	0.449014	-0.034749	-0.172716		Creatine	0.0824847	0.0068
Arachidonic Acid (peroxide free)	0.284292	0.425845	0.387106	0.445722	0.897786	0.131692	0.0394992		Arachidonic Acid (peroxide free)	-0.256628	0.186885	0.193308	0.209144	-0.0300172	-0.340798	-0.530502		Arachidonic Acid (peroxide free)	0.0819449	0.007
His-Ile	0.231171	0.178545	0.0720691	0.014761	0.00442285	0.935345	0.917696		His-Ile	0.281596	-0.301178	-0.367568	-0.553896	-0.530627	-0.02574	-0.034749		His-Ile	0.0819093	0.0048
13,14-dihydro-15-keto-PGF2alpha	0.177882	0.123086	0.029523	0.470517	0.336876	0.0769893	0.332488		13,14-dihydro-15-keto-PGF2alpha	0.312227	-0.345453	-0.440412	-0.201159	-0.196011	0.396396	0.273102		13,14-dihydro-15-keto-PGF2alpha	0.0812581	0.0066
Isoetharine	0.0322662	0.0767019	0.0267728	0.529495	0.00442285	0.882189	0.769757		Isoetharine	-0.460489	0.406847	0.450708	0.175145	0.532702	-0.0507079	-0.0882883		Isoetharine	0.0804944	0.0066
DL-Phenylalanine	0.394136	0.998811	0.869608	0.476255	0.323212	0.063866	0.0461798		DL-Phenylalanine	0.215701	0.000257417	0.0445302	-0.198197	0.201406	0.413642	0.512227		DL-Phenylalanine	0.0801244	0.0089
1-Palmitoyllysophosphatidylcholine	0.0208942	0.0274581	0.00487743	0.231151	0.00420124	0.882189	0.526843		1-Palmitoyllysophosphatidylcholine	-0.499871	0.514319	0.5861	0.317321	0.539204	0.0604891	-0.182497		1-Palmitoyllysophosphatidylcholine	0.0798421	0.0072
L-Serine	0.730078	0.223019	0.057968	0.686276	0.0170739	0.2498	0.392556		L-Serine	-0.0967825	0.276466	0.387645	0.128397	0.451227	0.28417	0.242728		L-Serine	0.0798377	0.0073
DL-Indole-3-lactic acid	0.683766	0.659533	0.431584	0.778664	0.122964	0.0628697	0.0461798		DL-Indole-3-lactic acid	0.116345	0.111719	0.178378	-0.0905345	0.303631	0.418275	0.486744		DL-Indole-3-lactic acid	0.0777354	0.01
Ile-Ala	0.01583	0.0430173	0.0143536	0.0186669	0.00442285	0.737361	0.49694		Ile-Ala	0.528958	-0.465281	-0.507336	-0.529041	-0.530212	0.128958	0.195624		Ile-Ala	0.077573	0.0115
Taurodeoxycholic acid	0.921701	0.708606	0.976986	0.778664	0.0502151	0.0192044	0.283293		Taurodeoxycholic acid	0.0267696	0.0953729	0.00592021	-0.090792	0.375561	0.513514	0.300386		Taurodeoxycholic acid	0.077252	0.0057
Adynerin	0.0773702	0.083797	0.0131675	0.298117	0.00220441	0.868995	0.893274		Adynerin	0.392793	-0.394877	-0.518404	-0.2698	-0.570189	-0.0810811	0.0494208		Adynerin	0.0766938	0.0112
Leu-Val	0.0211896	0.0568473	0.0196592	0.00506966	0.00125559	0.959976	0.664395		Leu-Val	0.487516	-0.439668	-0.468726	-0.605151	-0.601175	0.0185328	0.127156		Leu-Val	0.0765185	0.011
4-Hydroxybenzoate	0.27185	0.277331	0.306402	0.673467	0.875789	0.00110774	0.541379		4-Hydroxybenzoate	-0.263578	0.249437	0.219048	0.132518	-0.0363803	-0.654826	-0.164736		4-Hydroxybenzoate	0.0764982	0.0106
Gly-Val	0.0124353	0.0274581	0.00617187	0.0674486	0.0179316	0.882189	0.410768		Gly-Val	0.578378	-0.5371	-0.55547	-0.424598	-0.445832	0.0720721	0.231403		Gly-Val	0.0764306	0.0121
Propionic acid	0.17803	0.752585	0.734585	0.750638	0.0156489	0.965771	0.539439		Propionic acid	0.310425	-0.0768389	-0.0767053	-0.105345	-0.457867	0.00926641	0.172973		Propionic acid	0.0762697	0.01
Betaine	0.232531	0.122976	0.0294436	0.122122	0.000210141	0.151008	0.771767		Betaine	-0.280309	0.348929	0.441956	0.378751	0.681959	0.328958	0.0864865		Betaine	0.0761097	0.0086
Val-Val	0.01583	0.0294984	0.0061561	0.0169127	0.00388544	0.882189	0.541379		Val-Val	0.53565	-0.507883	-0.559588	-0.544366	-0.544184	0.0550837	0.165766		Val-Val	0.0758253	0.0109
Lithocholic acid	0.17803	0.347053	0.0509726	0.567478	0.0136601	0.855817	0.413988		Lithocholic acid	0.311197	-0.218161	-0.399485	-0.162395	-0.467411	0.0880309	0.22677		Lithocholic acid	0.0757387	0.0083
2-Methylbenzoic acid	0.0208942	0.188669	0.0491156	0.765581	0.0679657	0.617951	0.259158		2-Methylbenzoic acid	0.491892	-0.294742	-0.402574	-0.100708	-0.351354	0.169627	0.311712		2-Methylbenzoic acid	0.0750571	0.0125
Val-Lys	0.01583	0.0303549	0.0061561	0.0259114	0.00686911	0.882189	0.523804		Val-Lys	0.535135	-0.491666	-0.557786	-0.501481	-0.502408	0.0507079	0.186615		Val-Lys	0.0749592	0.0128
Thymidine	0.432202	0.34251	0.207591	0.947913	0.0166851	0.543945	0.664395		Thymidine	0.201287	-0.220864	-0.264865	0.0318094	-0.454132	-0.185328	-0.126898		Thymidine	0.0721847	0.016
Ile-Lys	0.0289102	0.0660108	0.0184613	0.0219629	0.00220441	0.882189	0.872548		Ile-Lys	0.466924	-0.422678	-0.48314	-0.511526	-0.570189	-0.0599743	0.0568855		Ile-Lys	0.0709165	0.0162
Ile-Met	0.115244	0.15084	0.11013	0.0856219	0.00276255	0.882189	0.541379		Ile-Met	0.360875	-0.323573	-0.326898	-0.407469	-0.560368	-0.0646075	0.164994		Ile-Met	0.0702573	0.0164
Glycerophosphocholine	0.31972	0.0430173	0.0061561	0.92811	0.267418	0.65656	0.862229		Glycerophosphocholine	-0.242471	0.463865	0.567825	0.0408242	0.230455	-0.155212	-0.0607465		Glycerophosphocholine	0.0699563	0.0164
5-Methyltetrahydrofolate (5-Methyl-THF)	0.19002	0.120113	0.0491156	0.399546	0.0434385	0.511465	0.906718		5-Methyltetrahydrofolate (5-Methyl-THF)	-0.30399	0.351374	0.402317	0.224211	0.387596	-0.193565	-0.0404118		5-Methyltetrahydrofolate (5-Methyl-THF)	0.0699086	0.0128
Ser-Ile	0.0218922	0.0767019	0.0284436	0.0569161	0.00206084	0.524977	0.917037		Ser-Ile	0.482111	-0.403243	-0.446847	-0.44237	-0.577244	-0.189961	0.0362934		Ser-Ile	0.069803	0.0117
16-Hydroxypalmitic acid	0.438562	0.0535067	0.0131675	0.0297151	0.00171397	0.18374	0.998811		16-Hydroxypalmitic acid	0.196911	-0.447905	-0.51583	-0.489504	-0.584437	-0.30991	-0.0002574		16-Hydroxypalmiticacid	0.0696245	0.0178
Citraconic acid	0.01583	0.175231	0.0904941	0.178827	0.00793579	0.959976	0.0161872		Citraconic acid	-0.546461	0.307356	0.34852	0.343336	0.495769	-0.0123552	-0.579151		Citraconic acid	0.0690567	0.0097
Glycyl-L-leucine	0.0172581	0.0891055	0.0627168	0.142834	0.00666264	0.882189	0.209402		Glycyl-L-leucine	0.521493	-0.385868	-0.379408	-0.365357	-0.505175	0.0509653	0.350322		Glycyl-L-leucine	0.0667744	0.0246
Urocanic acid	0.512228	0.504436	0.0789967	0.784718	0.0280359	0.882189	0.541379		Urocanic acid	-0.168082	0.163975	0.359846	0.086671	0.414708	0.0651223	0.164479		Urocanicacid	0.0666317	0.0238
Guanosine	0.792307	0.0535067	0.0247767	0.397613	0.0679657	0.866949	0.332488		Guanosine	-0.0736165	0.448291	0.455341	0.227044	0.350524	0.0823681	0.277992		Guanosine	0.0640442	0.0189
Tetrahydrocorticosterone	0.0208942	0.021958	0.000717957	0.254618	0.00220441	0.846704	0.672637		Tetrahydrocorticosterone	0.502445	-0.603642	-0.690347	-0.287573	-0.573094	-0.0924067	0.12175		Tetrahydrocorticosterone	0.0632574	0.0271
2-Oxoadipic acid	0.154479	0.123836	0.04894	0.305826	0.0166851	0.884251	0.413988		2-Oxoadipic acid	-0.327413	0.343909	0.404118	0.261687	0.453579	-0.0494208	-0.227542		2-Oxoadipicacid	0.0613036	0.0319
L-Glutamate	0.438562	0.319085	0.12337	0.529183	0.0229061	0.472019	0.719688		L-Glutamate	-0.196654	0.232705	0.31583	0.176046	0.429648	0.206178	0.108366		L-Glutamate	0.0611711	0.033
S-Methyl-5'-thioadenosine	0.136193	0.0767019	0.0189468	0.2397	0.0103036	0.924738	0.503905		S-Methyl-5'-thioadenosine	0.339511	-0.409936	-0.476963	-0.303928	-0.484011	0.036036	0.193308		S-Methyl-5'-thioadenosine	0.0606301	0.0368
L-Pyroglutamic acid	0.0429983	0.358415	0.556399	0.328071	0.675668	0.882189	0.106469		L-Pyroglutamic acid	0.43758	-0.212755	-0.131017	-0.253059	-0.0879768	0.0759331	0.416474		L-Pyroglutamic acid	0.0599681	0.0423
1-Stearoyl-2-hydroxy-sn-glycero-3-phosphocholine	0.0353065	0.0767019	0.0157893	0.514974	0.0197359	0.959976	0.620127		1-Stearoyl-2-hydroxy-sn-glycero-3-phosphocholine	-0.453539	0.4026	0.499099	0.182357	0.440576	0.014157	-0.140026		1-Stearoyl-2-hydroxy-sn-glycero-3-phosphocholine	0.0593294	0.0397
Val-Glu	0.0175189	0.0303549	0.0196592	0.0712571	0.0548514	0.928552	0.383165		Val-Glu	0.517117	-0.489993	-0.469498	-0.420219	-0.368645	-0.033462	0.249678		Val-Glu	0.0574868	0.0461
Desmosterol	0.0370202	0.18103	0.263793	0.194037	0.294223	0.882189	0.19611		Desmosterol	0.448649	-0.299376	-0.237323	-0.334192	-0.217867	0.0702703	0.359588		Desmosterol	0.0561116	0.052
Cholic acid	0.0211896	0.213342	0.041226	0.244593	0.0548514	0.882189	0.0461798		Cholic acid	0.486486	-0.281485	-0.418275	-0.297875	-0.368645	0.0646075	0.494981		Cholic acid	0.0549161	0.0506
Taurocholate	0.774256	0.964803	0.947262	0.92811	0.035587	0.106692	0.383165		Taurocholate	-0.0813385	0.0113263	0.0144144	-0.0423696	0.39963	0.359073	0.247362		Taurocholate	0.0528757	0.0697
Thr-Leu	0.0208942	0.108452	0.0558772	0.00506966	0.00500798	0.80882	0.400854		Thr-Leu	0.497812	-0.360641	-0.391248	-0.613522	-0.519976	0.102703	0.235521		Thr-Leu	0.0519605	0.0714
Leu-Trp	0.0573044	0.0296349	0.0133129	0.145736	0.0210613	0.850814	0.236606		Leu-Trp	0.414672	-0.498874	-0.513514	-0.362782	-0.436149	0.0898327	0.323295		Leu-Trp	0.0510013	0.0782
Homoveratric acid	0.055113	0.510404	0.650437	0.366537	0.585187	0.2498	0.0122994		Homoveratric acid	-0.421364	0.158183	0.100386	0.238893	0.113429	-0.283398	-0.60103		Homoveratric acid	0.0496831	0.0799
L-Histidine	0.730078	0.820314	0.425171	0.951996	0.0170992	0.327351	0.496267		L-Histidine	-0.0960103	0.0547011	0.180695	-0.0270444	0.450535	0.249678	0.196654		L-Histidine	0.0487304	0.0895
Hypoxanthine	0.165542	0.123086	0.112433	0.116488	0.0460136	0.987729	0.561052		Hypoxanthine	0.319949	-0.34674	-0.324839	-0.383645	-0.383446	0.0036036	0.159588		Hypoxanthine	0.0453432	0.1201
11(Z),14(Z)-Eicosadienoic Acid	0.20886	0.101515	0.0288475	0.583587	0.151923	0.882189	0.906718		11(Z),14(Z)-Eicosadienoic Acid	-0.292407	0.368621	0.444273	0.157502	0.285648	-0.0658945	0.0442728		11(Z),14(Z)-Eicosadienoic Acid	0.045313	0.1184
Ile-Glu	0.0567149	0.0577651	0.0435911	0.106369	0.213603	0.882189	0.413988		Ile-Glu	0.417503	-0.433104	-0.413642	-0.392531	-0.253279	-0.0571429	0.22471		Ile-Glu	0.0401722	0.1785
1-Oleoyl-sn-glycero-3-phosphocholine	0.828958	0.502616	0.424862	0.784718	0.0699318	0.0359878	0.753779		1-Oleoyl-sn-glycero-3-phosphocholine	-0.0553411	0.165133	0.181467	-0.0834514	0.348172	0.466409	0.0944659		1-Oleoyl-sn-glycero-3-phosphocholine	0.0390535	0.1949
Stearoyl carnitine	0.173059	0.330252	0.0935624	0.968291	0.0112599	0.683771	0.792859		Stearoyl carnitine	-0.315058	0.227943	0.345689	0.0207341	0.478893	0.142085	0.0785071		Stearoyl carnitine	0.0166906	0.8513
